# Supplementary material for: The dataset for validation of factors affecting pre-service teachers' use of ICT during teaching practices: Indonesian context
Source: Data Brief. 2019 Nov 26;28:104875. doi: 10.1016/j.dib.2019.104875 (PMC6911973; doi:10.1016/j.dib.2019.104875)
Supplement: Multimedia component 1 [file mmc1.zip]

Archive with 6 entries (6 files):
- Content validity index process.docx
- Data collection (287 respondents).xlsx
- Normaliity, Reliability, EFA of Beliefs on ICT.spv
- Normality, Reliability, EFA of TPACK.spv
- Questionnaire (English version).docx
- Questionnaire (Indonesian version).docx
