# Supplementary material for: The dataset for validation of factors affecting pre-service teachers' use of ICT during teaching practices: Indonesian context
Source: Data Brief. 2019 Nov 26;28:104875. doi: 10.1016/j.dib.2019.104875 (PMC6911973; doi:10.1016/j.dib.2019.104875)
Supplement: Multimedia component 1 [file mmc1.zip › Data collection (287 respondents).xlsx]

## Sheet: Sheet1
Gender	Age	Major	Semester	ICT course	Practice teaching	Avalability for FGD	TK1	TK2	TK3	CK1	CK2	CK3	PK1	PK2	PK3	PK4	PK5	PK6	PK7	PCK1	PCK2	PCK3	TCK1	TCK2	TCK3	TPK1	TPK2	TPK3	TPK4	TPACK1	TPACK2	TPACK3	TPACK4	TPACK5	BB1	BB2	BB3	BB4	BB5	BB6	BB7	BB8	NB1	NB2	NB3	NB4	NB5	CB1	CB2
a	b	b	b	b	a	a	4	4	3	4	4	4	4	3	4	4	3	4	3	3	3	3	3	3	3	4	3	4	4	4	4	4	4	4	3	4	4	3	4	3	4	3	4	3	4	3	4	4	4
a	b	b	b	b	a	b	4	4	4	4	4	4	4	4	4	4	4	4	4	3	3	3	4	3	4	3	4	4	4	4	4	3	4	4	4	4	4	3	4	3	4	4	4	3	3	3	4	4	4
a	b	b	b	b	a	a	4	4	4	4	4	4	4	4	4	4	4	4	4	3	4	4	3	3	3	4	4	4	4	4	3	4	4	4	4	4	3	4	4	3	4	4	4	4	4	3	4	4	4
a	b	b	b	b	a	a	4	4	4	4	4	4	4	4	4	4	4	4	4	4	4	3	4	4	4	3	3	3	3	3	4	3	4	3	4	4	4	4	4	4	4	4	4	4	3	4	4	4	4
a	b	b	b	b	a	b	4	4	3	4	4	4	4	4	4	4	4	4	4	4	3	4	4	3	4	4	4	4	4	4	4	4	4	4	4	4	4	4	4	4	4	4	4	4	4	4	4	3	4
b	c	b	b	a	b	b	3	4	4	4	4	5	5	4	5	5	5	5	4	5	4	4	3	3	3	4	4	3	3	3	4	3	3	3	4	4	4	4	4	4	4	5	4	3	4	3	4	3	4
a	b	a	b	a	a	b	4	4	4	3	3	4	4	4	3	3	4	3	4	4	4	4	4	3	3	4	4	4	4	4	4	4	3	4	4	4	4	4	3	4	4	3	3	4	4	3	4	3	4
a	b	a	b	a	a	a	4	4	3	4	4	4	4	4	4	4	3	3	4	4	4	4	4	4	4	4	4	4	4	4	4	4	3	4	4	4	4	4	4	4	4	4	3	4	4	3	4	3	3
a	b	a	b	a	a	a	4	4	4	5	3	4	5	4	4	4	3	4	4	4	4	4	4	3	4	4	4	3	3	4	3	3	3	4	4	3	3	3	3	3	4	4	3	3	3	3	3	5	4
a	b	a	b	a	a	a	4	4	4	5	3	4	5	4	4	4	3	4	4	4	3	4	4	4	4	4	4	3	3	4	3	3	3	4	4	3	3	3	3	3	4	4	3	3	3	3	3	5	4
a	b	a	b	a	a	a	3	3	3	4	3	4	4	3	4	3	3	3	3	3	3	3	3	4	3	3	4	4	4	3	4	4	3	4	5	4	4	4	5	4	4	4	4	4	3	3	4	4	4
a	b	a	a	a	a	a	3	3	3	4	3	4	4	3	4	3	3	3	3	3	3	3	3	3	3	3	4	4	4	3	4	4	3	4	5	4	4	4	5	4	4	4	4	4	3	3	4	4	4
a	b	b	b	c	a	a	5	5	4	5	5	5	5	5	5	5	5	5	5	5	5	4	5	5	5	5	4	3	4	5	4	4	5	5	5	5	5	5	5	5	5	5	4	5	4	4	5	5	5
a	b	b	b	c	a	a	4	4	4	5	4	5	5	5	4	5	5	5	5	5	4	4	4	4	4	4	4	4	4	5	4	4	4	5	5	5	5	5	5	4	4	5	4	4	5	4	5	5	5
a	c	b	b	c	a	a	5	5	4	4	5	5	4	4	4	5	4	4	4	4	4	4	5	5	5	5	5	4	3	5	5	5	4	5	5	5	5	5	5	5	5	5	5	5	5	5	5	5	5
a	b	b	b	c	a	a	5	5	4	4	3	5	5	5	5	5	5	5	5	5	5	5	4	4	4	5	5	4	4	5	5	5	4	5	5	5	5	5	5	5	5	5	5	5	5	5	5	5	5
a	b	c	b	c	a	b	3	3	3	4	4	4	4	4	4	4	4	4	4	4	3	4	4	4	4	4	4	4	4	4	4	4	3	4	4	4	4	4	4	3	4	4	5	5	5	5	5	4	4
a	b	c	b	c	a	b	3	3	3	5	4	4	4	4	5	5	5	4	4	4	4	4	3	3	3	4	5	4	4	4	4	4	3	3	4	4	3	3	3	3	3	4	2	3	5	3	5	2	3
a	b	c	b	a	a	a	4	3	3	4	3	4	4	3	3	4	4	4	4	3	3	4	4	4	4	3	4	4	3	4	4	4	3	4	5	5	3	5	4	4	4	4	3	3	4	3	4	5	5
a	b	a	b	a	b	a	3	3	3	4	4	4	4	4	4	4	4	4	4	4	3	4	4	3	4	4	4	4	4	4	4	4	4	4	5	5	4	5	5	5	4	4	3	3	3	3	3	5	5
a	b	a	b	a	b	b	3	4	3	4	3	4	4	4	3	3	3	3	4	4	4	4	4	4	4	4	4	3	3	4	4	4	4	4	4	4	4	4	4	3	3	4	3	4	4	3	3	3	4
a	b	c	c	a	a	b	4	4	4	3	3	3	4	4	4	4	4	4	4	4	3	4	4	4	4	4	4	4	4	4	4	4	4	4	4	4	4	4	4	4	4	4	3	3	4	4	4	3	3
a	b	c	b	c	a	b	4	4	4	4	4	4	4	4	4	4	4	4	4	4	3	4	4	3	4	4	4	4	4	4	4	4	3	3	4	4	4	4	4	3	3	3	4	4	4	4	4	4	4
a	b	a	b	a	a	a	3	3	3	3	3	3	3	3	3	3	3	3	3	3	3	4	3	3	3	3	3	3	3	3	4	3	3	4	3	4	3	4	3	4	3	4	3	4	3	4	3	3	3
a	b	c	b	b	a	a	4	4	4	4	4	4	4	4	4	4	4	4	4	4	4	4	4	4	4	4	4	4	4	3	4	3	3	3	3	3	4	4	4	3	3	3	4	4	4	4	3	3	3
a	b	c	b	c	a	a	5	5	5	5	4	5	5	4	4	3	4	4	4	4	4	4	5	4	4	5	5	4	4	5	5	5	4	4	4	4	4	4	4	4	4	4	4	4	5	4	4	5	5
a	b	a	b	a	a	a	2	3	2	4	3	4	4	3	4	4	4	4	4	4	3	4	3	4	4	4	2	4	4	2	3	3	4	4	4	3	4	4	4	3	3	4	2	3	3	4	4	3	3
b	b	a	b	a	a	a	3	4	3	2	3	3		3	2	3	3	2	3	2	2	2	2	2	2	3	3	4	4	3	4	4	3	2	2	3	3	3	3	3	3	3	3	4	3	4	2	3	3
a	b	b	b	a	a	a	3	3	3	4	3	4	4	4	3	4	3	4	3	3	3	3	3	4	4	4	4	4	4	3	3	4	3	4	4	4	4	4	4	4	4	4	4	4	3	4	4	4	4
a	b	b	b	b	a	a	3	3	3	4	3	3	4	4	3	4	4	3	3	3	4	3	4	4	4	4	3	4	4	4	4	4	4	4	5	5	4	5	5	4	4	5	4	4	4	4	5	5	5
a	b	b	b	b	a	a	3	3	3	3	3	3	3	3	3	3	3	3	3	3	3	3	3	3	3	3	3	3	3	3	3	3	3	3	3	3	3	3	3	3	3	3	3	3	3	3	3	3	3
a	b	b	b	b	a	b	3	4	4	4	4	4	4	4	4	4	4	4	4	4	4	3	4	4	4	4	4	4	4	4	4	4	4	4	4	4	4	4	4	4	4	4	4	4	4	4	4	4	4
a	b	b	b	a	a	b	3	4	4	4	4	4	4	4	4	4	4	4	4	4	4	4	4	4	4	4	4	4	4	4	4	4	4	4	4	4	4	4	4	4	4	4	4	4	4	4	4	4	4
a	b	b	b	a	a	b	3	4	4	4	4	4	4	4	4	4	4	4	4	4	3	4	4	3	4	4	4	4	4	4	4	4	4	4	4	4	4	4	4	4	4	4	4	4	4	4	4	4	4
a	b	b	b	b	a	a	5	5	5	5	4	5	5	5	5	5	4	5	5	5	5	4	5	5	5	5	5	4	3	5	5	5	5	5	5	5	5	5	5	4	4	5	5	5	5	4	5	5	5
b	b	c	b	a	a	a	5	4	5	4	4	4	4	4	4	3	4	3	4	4	4	4	5	4	4	5	4	4	3	4	5	4	4	4	4	4	5	4	5	5	5	3	5	3	4	3	5	5	4
b	b	c	b	a	a	b	4	4	3	5	4	4	5	4	4	4	5	4	4	4	4	4	4	4	4	4	3	4	4	4	3	4	3	4	4	5	4	5	4	4	4	4	4	4	5	5	4	4	4
a	b	b	b	c	a	a	4	4	4	4	4	4	3	4	4	4	4	4	4	4	3	4	4	4	4	4	4	4	4	4	4	4	4	4	4	4	4	4	4	4	4	4	3	3	4	4	4	4	4
a	b	b	b	c	a	a	3	4	4	4	4	4	4	4	4	4	4	4	4	3	3	3	3	4	3	3	4	4	3	4	4	4	4	4	3	3	4	4	4	3	4	4	4	4	4	3	4	3	4
a	b	b	b	a	a	a	3	4	4	4	3	4	4	4	4	4	4	4	4	4	4	4	4	4	4	4	4	4	4	4	4	4	4	4	3	4	4	4	3	3	4	3	4	4	3	3	4	4	3
a	b	d	b	a	a	a	2	3	2	4	4	4	4	4	4	4	4	4	4	3	3	3	3	3	3	3	3	4	4	3	3	2	2	2	3	2	2	4	4	4	3	4	3	3	4	3	4	5	4
a	b	d	b	a	a	b	2	2	2	3	3	3	3	3	4	3	4	3	4	3	3	3	3	3	3	4	3	3	3	5	5	4	5	5	4	4	4	5	4	4	4	4	3	3	4	3	3	3	3
a	b	d	b	a	a	b	2	2	2	5	5	5	4	5	5	5	5	5	5	4	4	4	4	4	4	3	3	4	4	3	3	3	3	3	5	5	4	4	4	4	4	4	2	2	3	3	3	3	3
b	b	d	b	a	a	b	3	3	3	3	3	3	4	3	3	3	3	3	4	3	3	3	3	4	3	3	3	3	3	3	3	3	3	3	4	4	4	4	4	4	4	4	3	3	3	3	3	4	4
b	b	d	b	a	a	b	3	4	3	4	3	3	4	4	3	4	4	3	3	3	4	3	3	4	3	3	3	3	3	3	3	3	3	3	4	4	4	4	4	4	4	4	3	3	3	3	3	4	4
a	b	b	b	c	a	a	4	4	4	4	4	5	5	4	4	4	4	5	4	4	4	4	5	5	5	4	4	4	4	4	4	4	4	5	4	4	4	4	4	4	4	5	4	4	4	4	4	4	5
a	b	b	b	c	a	b	4	4	3	4	4	3	4	4	4	4	5	4	4	4	4	3	3	4	4	4	4	4	4	4	4	4	4	4	5	4	4	4	4	4	4	4	4	5	5	4	4	4	4
a	b	b	b	b	a	a	4	4	4	4	3	4	4	4	4	3	4	4	4	4	4	4	4	4	4	4	4	3	3	4	4	4	4	4	4	4	5	5	5	4	4	4	5	5	4	4	4	4	4
b	b	b	b	a	a	a	3	4	3	5	5	5	5	5	4	5	5	5	5	5	5	5	3	4	3	4	3	4	4	3	3	4	3	4	5	5	5	5	5	5	5	5	5	4	5	4	5	5	5
b	b	b	b	a	a	a	4	4	4	4	4	4	4	4	5	4	4	4	5	4	4	4	4	3	4	5	4	3	3	4	4	4	4	4	4	4	5	5	4	4	4	4	4	5	4	4	4	4	4
a	b	b	b	a	a	b	4	5	4	4	4	5	4	4	4	4	5	4	5	4	3	4	4	4	4	4	5	4	4	4	5	4	5	4	4	4	5	4	5	4	5	4	4	4	4	4	4	4	4
a	b	b	b	a	a	b	4	4	5	4	4	4	5	5	4	5	4	4	5	4	4	4	4	4	4	4	5	4	4	4	4	4	5	4	4	5	4	4	5	4	4	4	4	4	5	4	4	4	4
a	b	b	b	a	a	a	4	4	5	4	5	4	5	4	5	4	4	4	4	4	3	4	4	4	4	4	4	4	4	4	4	4	4	5	4	4	4	4	4	5	4	4	4	4	5	4	4	4	4
a	b	b	b	a	a	b	4	4	4	5	4	4	4	5	4	5	4	4	4	4	4	4	4	4	4	4	4	3	3	4	4	4	4	5	4	4	4	4	5	4	4	4	4	4	5	4	4	4	4
a	b	a	b	b	a	b	3	3	2	4	4	4	4	4	3	3	3	4	4	4	4	4	4	4	4	3	3	4	4	4	4	4	3	3	5	5	4	4	4	3	3	4	4	3	3	3	4	4	3
a	b	a	b	b	a	b	4	4	3	4	4	3	3	3	4	4	3	4	4	3	3	3	3	4	3	3	4	3	4	3	3	4	4	3	4	4	3	4	3	4	4	4	4	4	3	4	3	4	4
a	b	a	b	b	a	b	3	3	2	4	3	4	4	4	4	4	4	4	4	4	4	3	4	4	4	4	4	4	4	4	4	4	4	4	4	4	4	4	4	3	4	4	4	3	3	3	4	5	3
a	b	a	b	b	a	b	3	3	2	4	3	4	4	4	4	4	4	4	4	4	3	3	3	3	3	3	4	3	3	4	3	4	3	4	4	4	4	4	4	4	4	4	4	4	4	4	4	5	3
a	b	a	b	b	a	b	3	3	2	4	3	4	4	4	4	4	4	3	3	4	4	3	4	4	4	3	4	4	4	4	4	3	3	4	5	5	5	5	4	3	3	4	4	4	3	3	3	4	4
a	b	b	b	b	a	b	3	4	3	5	4	4	4	4	3	4	3	4	4	4	4	4	4	3	3	3	3	3	3	3	4	4	4	4	4	4	4	4	4	3	3	4	3	3	3	3	3	4	4
a	b	b	b	a	a	b	4	4	3	4	4	4	5	5	5	5	5	5	5	5	5	5	3	3	3	4	4	3	3	3	3	3	3	3	5	5	5	5	5	5	5	5	5	5	5	5	5	5	5
a	b	b	b	a	a	b	4	4	3	4	4	4	5	5	5	5	5	5	5	5	5	5	3	4	4	4	4	4	4	3	4	4	4	3	5	5	5	5	5	5	5	5	5	5	5	5	5	5	5
a	b	b	b	b	a	a	4	4	3	4	4	4	5	5	5	5	5	4	5	4	4	4	3	4	4	4	4	3	4	3	4	4	4	4	5	5	5	5	5	5	5	5	4	5	5	4	5	5	5
a	b	b	b	b	a	b	4	4	3	4	4	4	5	5	5	5	5	4	5	4	4	4	3	3	3	4	4	3	4	3	4	4	4	4	5	5	5	5	5	5	5	5	4	5	5	4	5	5	5
a	b	a	b	a	a	a	3	4	3	4	3	4	3	4	4	3	4	3	4	3	4	4	3	4	3	3	3	3	3	4	4	4	3	3	4	4	3	4	4	4	4	4	4	3	4	4	4	3	3
a	b	a	b	a	a	a	3	4	3	4	3	4	4	4	4	3	4	4	4	4	4	4	4	4	4	4	4	4	3	3	4	4	4	4	4	4	3	4	4	4	4	4	4	3	4	3	4	4	4
a	b	a	b	a	a	a	4	4	4	5	4	5	5	5	5	4	4	5	4	5	5	5	4	4	4	5	5	4	4	5	4	5	4	4	5	5	4	5	5	4	4	4	4	4	5	4	4	4	4
a	b	a	b	a	a	a	4	5	4	4	4	3	5	4	4	4	4	4	4	4	4	3	3	4	4	4	4	4	4	3	4	4	3	3	5	4	4	4	5	5	5	5	5	4	4	3	5	5	4
a	b	c	b	c	a	a	5	4	3	5	4	3	5	5	4	4	4	4	4	4	4	4	4	4	4	5	4	4	4	5	4	5	4	5	5	4	4	4	4	4	4	4	5	4	4	4	5	5	4
a	b	c	b	c	a	a	5	4	3	5	4	3	5	4	4	4	4	4	4	4	3	3	4	3	4	4	5	4	4	4	4	4	4	4	5	4	4	4	4	5	4	5	4	5	4	5	4	5	4
a	b	b	c	b	a	b	3	4	4	4	4	4	3	4	3	4	3	4	4	4	4	4	4	4	4	3	4	4	4	3	3	3	4	3	3	3	4	4	3	4	3	4	3	3	3	3	3	4	3
a	b	c	b	b	a	b	4	3	3	4	3	4	4	4	4	4	4	4	4	3	4	3	3	4	4	3	3	3	3	3	3	3	3	3	4	4	4	3	4	3	3	3	3	3	3	3	3	3	3
a	b	c	b	b	a	b	4	3	3	4	3	4	4	4	4	4	4	4	4	3	3	4	3	4	4	3	3	3	3	3	3	3	3	3	4	4	4	3	4	3	3	3	3	3	3	3	3	3	3
a	b	c	b	b	a	b	3	3	3	3	4	3	4	3	3	3	4	4	4	3	3	3	3	4	4	3	3	3	3	3	3	3	3	3	3	4	3	3	3	4	4	3	3	3	3	3	3	3	4
a	b	c	b	b	a	b	3	4	3	4	3	3	4	3	3	3	4	4	4	4	4	4	3	3	3	3	3	3	3	3	3	3	3	3	3	3	3	3	3	4	3	3	3	3	3	3	3	3	3
a	b	b	b	c	a	a	3	3	3	4	4	4	4	4	4	4	4	4	4	5	5	5	5	4	4	4	4	4	4	4	4	4	4	4	4	4	4	4	4	4	4	4	4	4	4	4	4	4	4
a	b	b	b	c	a	b	3	3	3	4	4	4	4	4	4	4	4	4	4	5	4	4	5	4	5	4	4	4	4	4	4	4	4	4	4	4	4	4	4	4	4	4	4	4	4	4	4	4	4
a	b	b	b	c	a	b	3	3	3	4	4	4	4	4	4	4	4	4	4	4	4	4	4	4	4	4	4	3	3	4	4	3	4	4	4	4	4	5	5	4	3	4	4	3	4	4	5	3	4
a	b	b	b	c	a	b	3	3	3	4	4	4	4	4	4	4	4	4	4	3	3	3	4	4	4	3	3	3	3	3	4	4	3	4	4	4	4	5	5	4	3	3	4	3	4	4	5	3	3
a	b	b	b	c	a	b	3	3	3	4	4	4	4	4	4	4	4	4	4	4	4	4	5	5	5	4	4	4	4	5	5	4	5	4	5	5	4	5	5	4	4	3	5	3	4	4	5	4	4
b	b	b	b	a	a	a	3	3	3	3	3	3	4	3	4	3	3	3	4	3	3	3	4	4	4	3	2	3	3	3	3	3	3	3	3	3	3	3	3	3	3	4	3	3	3	3	3	3	4
a	b	b	b	a	a	a	4	4	4	4	3	3	4	4	4	4	4	4	4	4	3	3	4	4	4	3	3	3	4	4	4	4	4	4	4	4	4	4	4	4	4	4	3	3	5	3	4	4	4
b	b	b	b	b	a	a	4	4	4	4	3	3	4	4	4	4	4	4	4	3	4	3	4	3	4	4	4	3	4	4	4	3	3	4	4	4	4	4	4	5	5	4	3	3	4	3	3	4	4
a	b	b	b	a	a	a	2	3	3	3	3	4	4	3	4	3	3	4	3	3	3	3	4	3	4	3	3	4	4	3	4	3	3	4	4	3	4	4	4	4	4	4	3	3	4	3	3	4	3
a	b	c	b	c	a	a	4	4	4	3	4	4	4	4	4	2	2	2	2	4	4	4	4	4	4	4	4	4	4	4	4	4	4	4	4	4	5	4	4	4	4	5	4	5	5	4	4	5	5
a	b	c	b	c	a	a	4	4	3	4	4	4	4	4	3	3	3	3	4	4	4	3	4	3	3	4	4	3	3	4	4	4	4	4	4	4	5	4	4	4	4	5	4	5	5	4	4	5	5
a	b	b	b	c	a	a	4	3	3	4	3	3	4	3	3	3	3	3	4	4	4	4	4	3	3	3	3	4	4	4	4	3	4	4	4	3	3	3	3	3	3	4	3	3	4	3	4	3	3
a	b	b	b	c	a	a	3	4	3	4	3	3	3	3	3	4	3	3	3	3	3	3	3	3	3	3	3	3	3	3	3	3	3	3	3	3	3	3	3	3	3	3	3	3	3	3	3	4	3
b	b	b	b	c	a	a	3	4	3	4	3	3	4	4	4	3	3	3	3	3	3	3	3	3	3	3	4	3	3	3	3	3	3	3	3	3	3	3	3	4	4	3	4	3	4	3	3	3	3
a	b	b	b	c	a	a	4	3	4	4	3	3	4	4	3	3	4	3	3	4	4	4	3	3	3	3	4	3	3	3	3	3	3	4	3	4	3	4	3	3	4	3	3	4	3	3	4	3	4
b	b	b	b	c	a	a	4	3	3	4	3	3	4	3	3	3	3	3	4	4	4	3	4	4	3	3	4	3	3	3	4	4	3	3	3	3	4	4	3	3	3	3	3	3	4	4	4	4	3
a	b	b	b	b	a	a	5	4	3	5	3	4	4	4	4	4	3	5	4	5	5	5	5	5	5	4	5	4	4	4	4	4	3	4	5	4	5	5	4	4	5	5	3	3	5	4	4	3	4
a	b	b	b	b	a	a	5	4	3	5	3	4	4	4	4	4	3	5	4	5	5	5	5	4	5	4	5	4	4	4	4	3	4	4	4	4	5	5	4	4	5	5	3	3	5	4	4	3	4
a	b	b	b	b	a	a	5	4	3	5	3	4	4	4	4	4	3	5	4	5	5	4	5	5	4	4	5	4	4	4	4	4	3	4	4	4	5	5	4	4	5	5	3	3	5	4	4	3	4
a	b	b	b	b	a	a	5	4	3	5	3	4	4	4	4	4	3	5	4	5	5	5	5	4	5	4	5	4	4	4	4	4	3	4	4	4	5	5	4	4	5	5	3	4	3	3	3	3	4
a	b	b	b	b	a	a	5	4	3	5	3	4	4	4	4	4	3	5	4	5	4	5	5	4	4	4	5	4	4	4	4	4	3	4	5	4	5	5	4	4	5	5	3	3	5	4	4	3	4
a	b	b	b	b	a	a	4	3	3	5	4	5	5	4	4	5	5	5	5	5	4	4	4	4	4	4	4	4	4	4	4	4	4	4	5	5	4	4	4	4	4	5	4	4	4	5	5	5	4
b	b	b	b	b	a	b	3	3	3	4	4	4	4	4	4	4	5	4	4	4	4	4	4	4	4	4	4	4	4	4	4	4	4	5	4	4	5	4	4	4	4	4	4	4	4	4	5	5	4
a	b	b	b	b	a	a	3	3	3	4	4	4	5	4	5	5	4	4	4	5	4	5	4	4	4	4	3	4	4	4	3	4	5	5	4	4	4	4	4	4	5	5	4	4	4	5	5	4	4
a	b	c	b	a	a	b	3	3	3	5	4	4	4	4	4	4	4	4	3	3	4	4	3	3	43	3	3	3	3	3	3	3	3	3	4	4	4	4	4	2	3	4	2	2	2	2	2	4	3
a	b	c	b	a	a	b	4	4	4	5	5	5	4	5	4	3	4	4	5	5	4	4	5	4	5	5	4	3	3	5	5	4	4	5	4	4	4	4	4	4	4	4	4	3	4	3	4	5	5
a	b	c	b	a	a	b	3	3	3	3	4	3	3	3	4	4	3	4	3	4	4	4	4	4	4	3	4	4	4	3	4	3	4	4	3	3	3	3	4	4	3	4	3	4	4	3	3	4	3
a	b	c	b	a	a	b	4	4	4	4	4	4	4	4	4	4	4	4	4	3	3	3	4	4	4	4	4	4	4	4	4	4	4	4	3	5	3	4	4	3	5	4	2	3	5	4	3	4	5
b	b	a	b	a	a	b	3	3	3	3	3	3	4	4	4	4	4	4	4	3	4	3	3	3	4	4	4	4	3	3	4	4	4	4	4	4	4	4	4	4	4	4	4	4	4	4	4	4	3
a	b	c	b	a	a	b	4	4	4	4	4	5	4	3	3	4	4	3	5	4	4	3	4	4	4	4	4	4	4	3	3	4	3	4	4	4	5	4	3	4	5	4	4	4	4	5	4	3	4
a	b	c	b	a	a	b	4	4	4	5	4	5	3	4	3	4	4	4	3	5	5	5	4	4	4	5	5	5	4	4	3	3	4	5	3	3	4	5	4	3	4	3	4	4	5	4	3	3	4
a	b	b	b	a	a	b	4	4	4	5	4	4	4	4	4	4	4	4	4	4	4	4	4	4	3	4	4	4	4	4	4	4	4	4	4	4	4	4	4	4	5	5	5	5	4	4	5	4	5
a	b	d	b	a	a	a	4	4	3	4	4	4	5	4	4	5	4	4	4	4	4	4	3	3	4	4	4	4	4	4	4	4	4	4	4	3	4	4	5	4	4	4	4	4	4	4	4	5	4
a	c	d	b	a	a	b	4	4	4	5	5	4	5	5	5	4	5	5	5	5	5	5	4	4	4	4	4	3	4	5	5	4	5	5	5	5	5	4	4	5	5	5	4	4	5	5	5	5	5
a	b	b	b	b	a	a	4	4	4	4	4	4	4	4	4	4	4	4	4	4	4	4	4	4	4	4	4	4	4	4	4	5	4	5	5	5	5	4	5	5	5	5	4	4	5	5	5	5	5
a	b	b	b	b	a	a	4	4	4	4	3	4	4	4	3	3	4	4	4	5	5	5	4	4	3	4	3	4	3	3	4	4	3	4	4	4	3	4	4	4	3	4	3	3	4	4	4	5	5
a	b	b	b	b	a	a	4	4	4	4	4	4	4	4	4	4	4	4	4	4	4	4	4	3	4	4	4	4	4	4	5	4	4	4	5	4	5	5	5	4	4	4	5	5	5	5	5	5	5
a	b	b	b	b	a	a	3	4	3	3	3	4	4	4	4	3	4	4	3	4	5	4	4	4	3	3	3	4	4	4	4	3	4	4	4	4	5	5	5	4	5	5	5	4	5	5	5	5	4
a	b	b	b	b	a	a	3	3	3	3	3	4	4	4	3	3	4	4	4	4	4	3	4	4	4	3	3	4	4	3	3	3	3	3	5	4	4	5	4	4	4	4	4	4	4	4	4	4	4
a	b	b	b	b	a	a	4	4	4	4	4	4	4	3	4	4	4	4	4	4	4	4	4	4	3	4	4	4	4	4	4	4	4	4	4	4	4	5	4	4	4	4	4	4	4	3	4	4	4
a	b	b	b	b	a	a	4	5	4	4	4	4	4	4	5	5	4	4	4	4	3	3	4	3	4	4	4	4	4	4	4	4	4	4	4	4	5	4	4	5	5	4	4	4	4	5	4	4	4
a	b	b	b	b	a	a	4	4	5	3	4	3	4	5	3	4	5	4	3	4	4	4	3	3	4	5	5	4	3	3	4	4	5	5	4	3	4	3	4	3	2	3	4	3	4	5	5	3	4
a	b	b	b	b	a	a	5	5	5	5	4	5	5	5	5	4	5	4	5	4	4	4	5	5	5	5	5	4	4	5	4	5	5	5	4	4	4	3	5	4	5	3	4	4	4	5	3	4	4
a	b	b	b	b	a	a	4	3	4	5	5	5	4	5	4	5	4	5	3	4	4	4	3	3	3	4	5	4	4	5	4	5	4	5	4	5	3	4	5	4	3	4	4	3	4	5	5	4	3
a	b	a	b	b	a	a	3	3	3	3	4	4	4	4	4	4	4	4	4	4	4	4	3	3	3	4	3	3	3	3	3	4	4	4	4	4	4	4	4	4	4	4	4	4	4	4	4	4	4
a	b	a	b	a	a	b	4	4	3	4	3	4	4	4	3	3	3	3	4	4	4	4	3	3	4	3	3	4	4	4	3	4	3	4	3	3	3	4	3	3	4	3	3	4	3	3	4	3	4
a	b	a	b	b	a	a	5	4	4	4	3	3	3	4	3	3	4	4	3	4	4	4	5	5	5	4	4	4	4	4	5	4	3	4	4	4	4	4	4	4	4	4	4	4	4	4	4	4	4
b	b	b	b	b	a	a	4	4	3	4	3	3	3	4	4	4	4	4	3	4	4	4	4	3	4	4	4	4	4	4	4	4	3	3	5	5	4	4	4	4	3	3	4	4	5	3	4	4	4
b	b	b	b	a	a	a	4	4	4	3	3	3	3	3	3	3	3	3	3	3	4	4	4	4	3	3	3	3	3	3	3	3	3	3	4	4	4	4	4	4	4	4	4	4	3	2	4	4	4
a	b	b	b	b	a	a	4	4	3	4	4	3	4	4	3	4	4	4	3	4	4	4	4	4	4	4	3	3	4	3	4	3	4	4	5	4	4	4	4	4	4	4	4	4	4	4	4	4	4
a	b	b	b	b	a	a	4	4	3	4	4	3	4	4	3	4	4	4	3	4	4	4	4	4	4	4	3	3	4	3	4	3	4	4	5	4	4	4	4	4	4	4	4	4	4	4	4	4	4
a	b	c	b	b	a	a	4	4	4	4	4	4	4	4	4	4	4	4	4	4	3	4	4	4	4	4	4	4	4	4	5	4	4	4	5	5	4	5	5	4	4	4	4	4	4	4	4	5	4
a	b	c	b	b	a	a	4	4	4	4	4	4	4	4	4	4	2	4	4	3	3	4	4	4	4	4	4	3	4	4	4	3	4	4	4	4	4	4	4	4	4	4	4	4	4	4	4	5	4
a	b	d	b	b	a	a	4	4	4	4	4	4	4	4	4	4	4	4	4	3	3	4	4	3	3	4	3	4	4	4	3	4	4	4	4	4	4	4	4	4	4	4	4	4	4	4	4	5	4
b	b	a	b	b	a	a	4	4	4	3	3	4	4	4	4	4	4	4	4	4	4	4	4	4	4	4	3	3	3	3	4	4	3	4	5	5	4	4	3	3	2	3	4	4	3	3	4	4	3
b	b	a	b	a	a	b	4	4	4	3	3	4	4	4	4	4	4	4	4	4	4	4	4	4	4	4	3	3	3	3	4	3	3	4	5	5	4	4	4	2	3	3	4	4	3	3	4	4	4
a	b	a	b	a	a	a	4	3	3	5	4	4	4	4	4	3	3	3	4	4	4	4	4	3	4	3	4	4	4	4	4	4	3	4	4	4	4	4	4	4	4	4	4	4	4	3	3	4	4
a	b	c	a	b	b	a	4	3	3	3	3	3	4	3	3	3	3	3	3	3	4	4	3	3	3	3	3	3	3	3	4	3	3	3	4	4	3	4	4	4	4	4	4	4	3	3	3	4	3
a	b	c	a	c	b	a	4	5	4	3	2	3	4	4	4	3	3	5	4	2	3	3	4	4	4	3	4	4	5	4	5	4	4	5	4	4	3	4	4	4	4	3	3	3	3	4	4	5	5
a	b	a	b	a	a	b	3	3	3	4	4	4	5	4	4	4	4	4	4	4	4	4	3	3	4	3	3	3	3	3	3	3	3	3	5	5	5	5	5	4	4	4	4	4	4	4	4	5	5
a	b	a	b	c	a	b	3	3	3	3	3	3	3	3	3	3	3	3	3	3	3	3	3	4	3	3	3	3	3	3	3	3	3	3	3	3	3	3	3	3	3	3	3	3	3	3	3	3	3
a	c	a	b	a	a	b	3	3	3	3	3	3	3	3	3	3	3	3	3	3	4	4	3	4	4	3	3	3	3	3	4	3	3	3	4	3	3	3	4	3	4	4	2	3	3	3	3	4	4
a	b	a	b	a	a	b	3	4	3	3	3	3	4	4	4	3	4	4	3	3	3	3	4	4	4	4	4	4	4	3	3	3	3	3	4	4	4	4	4	4	4	4	3	3	3	3	3	4	4
a	c	a	b	a	a	b	4	4	4	4	4	4	4	4	4	4	4	4	4	3	4	4	3	4	3	3	3	4	3	3	4	4	4	4	3	3	3	4	3	4	4	4	4	4	3	4	4	4	4
a	b	a	b	a	a	b	3	3	4	4	3	4	4	4	4	4	4	4	4	4	3	4	4	4	4	3	4	4	4	4	4	4	4	4	5	5	4	4	4	5	4	4	3	4	4	5	4	4	4
a	b	a	b	a	a	b	3	3	3	4	4	4	4	4	4	4	4	4	4	3	3	4	3	3	4	4	3	4	4	4	3	3	3	3	4	4	3	4	4	4	4	4	3	3	4	3	3	3	3
a	b	a	b	a	a	b	4	4	4	3	4	4	3	3	4	4	4	3	4	4	4	4	4	4	4	4	4	4	4	3	3	4	4	4	3	3	4	4	3	4	3	4	3	3	3	4	4	4	4
a	b	a	b	a	a	b	3	3	3	3	3	3	4	3	4	4	4	4	4	3	4	3	3	4	3	4	3	4	4	4	3	3	3	3	3	3	4	4	3	4	4	4	3	4	3	3	3	3	3
a	b	a	b	a	a	b	3	4	3	3	3	3	4	4	4	4	5	5	4	4	4	4	3	3	4	3	3	4	3	3	3	3	4	3	4	4	4	3	4	4	3	4	3	3	4	4	4	3	3
a	c	a	b	a	a	b	3	3	3	3	3	3	3	3	3	3	3	4	4	4	3	4	4	4	4	3	3	3	3	4	3	3	3	4	3	3	3	3	3	4	4	3	3	3	3	3	3	4	4
a	b	a	b	a	a	b	4	3	3	4	3	4	4	3	3	3	3	3	3	4	4	4	3	4	3	3	3	3	3	4	3	3	3	3	4	4	3	4	3	3	3	3	4	3	3	3	3	4	3
a	b	a	b	a	a	b	3	3	3	4	3	3	4	3	3	3	3	3	3	4	3	3	3	3	4	3	4	4	4	3	4	4	4	4	4	3	3	3	3	3	3	3	3	4	3	4	3	4	4
a	b	a	b	a	a	b	3	3	3	3	3	3	4	3	3	3	3	4	3	4	4	3	3	4	3	3	3	3	3	4	3	3	3	3	3	3	3	3	3	3	3	3	4	3	3	3	3	4	3
b	c	a	b	a	a	a	3	3	3	2	3	4	3	2	4	3	3	4	3	3	3	3	3	3	4	3	4	3	3	3	2	3	4	3	3	3	3	3	4	3	2	3	3	4	3	3	1	1	2
b	c	a	b	a	a	a	2	3	3	3	3	3	3	3	3	4	3	3	3	3	3	4	4	4	4	5	3	3	3	3	2	3	4	5	3	2	3	2	3	4	5	3	1	1	2	3	4	1	2
a	a	a	b	a	a	a	3	3	3	3	3	3	3	3	3	3	3	3	3	3	4	3	3	3	3	3	3	3	3	3	3	3	3	3	3	3	3	3	3	3	3	4	3	1	2	1	2	3	2
b	c	a	b	a	a	b	3	3	3	3	4	3	3	3	3	3	3	3	3	4	4	4	3	3	4	3	3	4	4	4	3	3	3	3	4	3	4	4	3	3	3	3	3	4	3	3	3	3	3
a	b	a	b	a	a	a	3	3	3	3	3	3	4	4	3	3	4	4	3	3	4	3	3	4	4	3	3	3	3	3	3	3	3	3	3	3	3	3	3	3	3	3	3	3	3	3	3	3	3
a	b	a	b	a	a	a	3	3	3	3	3	3	3	3	4	3	4	3	4	3	3	3	4	4	4	3	4	4	4	3	3	4	4	4	4	4	3	3	3	3	4	4	3	4	4	3	3	4	4
a	b	a	b	a	a	a	2	3	4	3	3	3	3	3	3	3	2	3	3	3	4	4	3	4	3	3	2	3	4	3	4	5	3	3	3	3	3	3	4	3	4	5	3	4	5	3	4	3	3
a	b	a	b	a	a	a	3	3	3	2	3	3	3	3	3	3	3	3	3	3	3	4	3	3	3	3	3	4	3	3	3	3	4	2	3	3	2	4	3	3	2	3	2	3	4	3	3	2	3
a	b	a	b	a	a	b	4	3	3	4	4	4	4	4	4	4	4	3	3	3	3	3	3	3	4	3	3	3	3	3	4	3	3	3	3	3	3	3	3	3	3	3	3	4	3	3	3	4	4
a	b	b	b	a	a	a	3	4	4	4	4	4	3	3	4	3	3	3	4	3	4	4	3	3	3	4	3	3	3	3	3	4	4	4	3	3	3	3	4	4	4	4	3	3	3	3	3	3	3
a	b	b	b	a	a	a	3	3	3	4	3	3	3	3	4	3	3	3	3	3	3	3	3	3	3	3	3	3	3	4	3	4	4	3	3	3	4	4	3	3	3	3	3	3	4	4	4	4	4
a	b	b	b	a	a	a	4	4	4	3	3	3	3	3	3	3	3	3	3	3	4	4	3	3	3	3	3	4	4	3	3	3	3	3	3	3	3	4	4	3	3	3	3	4	3	4	3	3	3
a	b	b	b	a	a	a	3	3	3	4	3	3	3	3	3	3	3	4	3	3	3	3	3	4	4	3	3	3	3	3	4	3	2	3	3	3	2	2	3	3	3	3	3	3	4	3	4	3	3
a	b	b	b	a	a	a	3	3	3	4	4	3	3	3	3	3	4	4	4	4	3	4	4	4	4	4	4	3	3	3	4	3	3	4	4	4	4	3	3	3	4	3	4	4	4	3	3	3	3
a	b	b	b	a	a	a	3	3	3	4	4	4	3	3	3	3	3	4	4	3	3	3	4	3	4	4	4	3	4	4	3	4	4	3	3	3	3	3	3	3	3	3	4	4	4	4	4	3	3
a	b	a	b	a	a	a	3	3	3	4	4	4	4	4	4	4	4	4	4	3	3	3	4	3	4	4	3	3	3	3	3	3	4	4	3	4	4	4	4	3	3	3	3	3	3	3	3	4	4
a	c	c	b	a	a	a	3	3	3	4	4	4	3	3	3	3	3	3	3	3	3	3	4	4	4	4	4	4	4	3	3	4	4	4	3	4	4	4	4	4	4	4	3	3	3	4	4	3	4
a	c	d	b	a	a	a	2	4	5	4	3	3	3	4	4	3	4	3	3	3	2	3	4	3	4	3	4	3	3	3	3	3	3	3	4	4	4	3	3	3	4	3	4	3	3	4	3	3	4
a	c	d	b	a	a	a	3	3	3	4	4	4	3	4	3	3	4	3	3	3	3	4	4	4	3	4	4	4	4	3	3	3	3	3	3	3	3	4	4	4	4	4	4	3	3	4	4	3	3
a	c	c	b	a	a	a	3	3	3	4	4	4	4	3	3	3	3	4	4	3	2	3	4	4	4	4	4	4	4	3	3	3	3	3	4	4	3	3	3	4	4	4	3	4	4	3	3	3	3
a	b	d	b	a	a	a	3	3	3	4	4	4	3	3	3	3	4	4	4	3	3	4	4	4	3	4	4	4	4	3	3	4	4	4	3	3	3	4	4	4	4	4	3	3	3	3	3	4	4
b	c	b	b	b	a	a	4	4	4	3	2	4	4	4	3	5	3	3	2	3	3	3	4	3	4	2	5	4	3	3	4	5	2	3	5	3	3	4	5	4	3	5	4	4	4	3	5	5	4
a	b	b	c	b	a	a	3	3	4	5	4	4	3	4	4	4	3	4	5	3	3	3	4	4	4	4	3	3	4	3	4	5	4	4	3	4	4	5	3	4	4	5	4	3	4	3	3	3	5
a	b	b	b	b	a	a	3	4	5	4	3	4	4	5	4	3	4	5	3	5	5	5	3	4	4	3	4	4	4	3	4	5	4	4	3	4	4	3	3	5	3	4	3	4	5	3	5	3	3
b	c	b	b	b	a	a	4	4	3	4	5	5	3	4	4	5	2	2	3	3	4	4	4	4	4	4	4	4	3	3	4	5	3	4	3	4	5	5	4	4	4	3	2	3	3	4	4	3	4
b	c	b	b	b	a	a	4	4	3	4	5	5	3	4	4	5	2	2	3	3	3	3	4	3	3	4	4	3	3	3	4	5	3	4	3	4	5	5	4	4	4	3	2	3	3	4	4	3	4
b	c	b	b	b	a	a	4	4	3	4	5	5	3	4	4	5	2	2	3	3	4	4	4	4	4	4	4	3	3	3	4	5	3	4	3	4	5	5	4	4	4	3	2	3	3	4	4	3	4
b	c	b	b	b	a	a	4	4	3	4	5	5	3	4	4	5	2	2	3	3	3	4	4	4	4	4	4	4	3	3	4	5	3	4	3	4	5	5	4	4	4	3	2	3	3	4	4	3	4
b	c	b	b	b	a	a	4	4	3	4	5	5	3	4	4	5	2	2	3	3	4	3	4	4	4	4	4	3	3	3	4	5	3	4	3	4	5	5	4	4	4	3	2	3	3	4	4	3	4
a	c	b	b	b	a	a	4	4	3	4	5	5	3	4	4	5	2	2	3	3	3	4	3	3	4	4	4	3	3	3	4	5	3	4	3	4	5	5	4	4	4	3	2	3	3	4	4	3	4
b	c	b	b	b	a	a	4	4	3	4	5	5	3	4	4	5	2	2	3	3	3	3	4	3	3	4	4	3	3	3	4	5	3	4	3	4	5	5	4	4	4	3	2	3	3	4	4	3	4
b	c	c	b	a	a	a	4	3	3	4	4	4	4	4	3	3	4	4	5	3	4	4	3	3	4	4	5	3	4	4	4	3	3	4	4	4	3	5	4	3	4	5	3	3	2	3	3	1	3
a	b	b	b	b	a	a	3	4	3	5	4	5	4	4	5	4	5	3	4	4	4	3	3	3	4	4	5	3	3	3	3	4	4	5	3	3	3	3	4	4	4	4	3	3	4	4	5	3	3
a	b	a	b	b	a	b	3	3	3	3	4	3	3	3	3	4	3	4	3	3	3	3	4	4	4	3	4	3	4	3	4	3	4	3	3	4	3	3	3	4	4	3	4	3	4	3	4	3	4
a	b	b	b	b	a	b	3	3	3	3	4	3	3	3	3	4	3	4	3	3	4	4	4	4	4	3	4	3	4	3	4	3	3	3	3	4	3	3	3	4	3	3	4	3	4	3	4	3	4
b	b	a	b	a	a	b	3	3	3	4	3	3	4	5	4	3	3	4	3	3	3	3	3	3	4	4	5	4	3	3	4	4	3	4	5	5	4	5	5	4	4	4	3	3	3	3	3	5	3
a	c	d	b	a	a	a	4	4	4	5	5	5	5	4	4	4	4	4	4	4	4	4	4	4	4	4	4	4	4	5	5	5	5	5	4	4	4	4	4	4	4	4	4	4	4	4	4	4	4
a	c	b	b	c	a	a	4	4	4	4	4	4	4	4	4	4	4	4	4	4	3	4	4	4	4	4	4	4	4	4	4	4	4	4	4	4	4	4	4	4	4	4	4	4	4	4	4	4	4
a	c	b	b	c	a	a	4	4	4	4	4	4	4	3	4	4	4	4	4	4	4	3	4	4	4	4	4	4	4	4	4	4	4	4	4	4	4	4	4	4	4	4	4	4	4	4	4	4	4
a	c	b	b	b	a	a	2	2	3	4	3	3	3	3	3	4	4	4	4	2	3	3	3	3	4	4	4	3	3	2	3	3	3	2	2	3	3	3	3	3	5	3	3	3	4	4	4	3	3
a	b	c	b	c	a	a	4	4	4	4	4	4	4	4	4	4	4	4	4	4	3	4	4	4	4	4	4	4	4	4	4	4	4	4	4	4	4	4	4	4	4	4	4	4	4	4	4	4	4
a	b	b	b	b	a	a	3	2	3	2	3	4	3	3	4	2	3	2	3	2	2	2	3	3	3	4	3	3	4	3	3	4	4	3	3	2	2	3	3	2	4	3	3	3	4	4	3	3	3
a	c	b	b	b	a	a	4	4	3	5	3	5	5	5	5	3	5	5	5	5	4	5	5	5	4	4	4	4	4	4	4	4	3	5	5	4	3	5	4	4	5	5	3	3	5	3	5	5	5
a	c	b	b	a	a	a	4	4	3	3	3	2	3	4	4	4	4	3	4	3	4	3	4	4	4	3	3	4	4	4	4	4	3	3	2	2	2	4	3	4	4	4	2	2	2	2	2	2	3
b	b	a	b	c	a	a	4	4	3	4	3	4	4	4	4	4	4	4	4	4	4	4	3	4	4	3	3	3	3	3	4	4	3	4	5	5	5	5	5	3	5	5	3	5	5	5	5	3	4
a	c	a	b	b	a	a	3	4	3	4	3	3	3	3	3	3	4	4	3	4	3	3	3	3	3	3	4	3	4	3	3	3	3	3	4	4	3	4	4	3	4	3	3	3	3	3	3	3	3
a	c	a	b	a	a	b	2	2	2	2	2	2	4	4	4	4	4	4	4	4	4	4	2	2	2	2	2	2	2	2	2	2	2	2	4	4	4	4	4	4	4	4	4	4	4	4	4	4	4
b	b	d	b	c	a	a	5	5	5	5	4	5	5	4	5	5	5	5	5	5	5	5	4	4	4	4	4	4	4	4	4	4	4	4	5	5	4	4	4	4	4	4	5	5	5	5	5	5	5
a	b	c	b	a	a	a	3	3	3	3	3	4	4	3	3	3	4	4	3	3	3	3	3	4	3	3	3	3	3	3	3	3	3	3	4	4	4	4	4	3	4	4	3	4	4	3	4	4	4
b	c	b	b	c	a	a	4	4	4	3	2	4	5	5	3	4	2	4	4	4	4	4	4	4	3	4	4	3	3	4	3	3	4	2	4	4	4	4	4	4	4	4	4	1	2	4	4	3	3
a	b	c	b	c	a	a	4	4	3	4	3	4	4	3	3	3	4	4	4	4	4	4	5	5	5	4	4	3	3	3	4	4	4	4	5	4	3	3	4	4	3	4	3	3	3	3	3	4	3
b	b	b	b	c	a	b	3	3	2	5	4	4	4	4	3	3	5	3	5	4	3	3	3	3	3	3	3	2	3	3	2	3	1	2	4	3	4	4	5	2	3	4	2	1	3	1	1	5	3
a	c	b	b	c	a	a	3	4	3	4	2	3	4	4	4	4	3	3	4	4	4	4	3	4	4	3	3	3	3	4	3	4	4	4	4	3	3	3	3	4	4	4	3	3	3	3	4	4	3
a	b	c	b	a	a	a	3	4	3	4	2	3	4	4	4	3	4	4	3	4	4	4	3	3	4	3	4	4	4	4	4	4	3	3	4	4	3	4	4	3	3	4	4	4	3	3	4	3	4
a	b	b	b	b	a	a	4	4	4	3	3	3	4	4	4	4	4	4	4	3	4	4	4	3	3	4	4	4	4	3	3	3	3	4	3	3	3	3	3	3	3	4	4	4	4	4	4	3	3
a	b	b	b	b	a	a	4	4	4	4	4	4	4	4	4	4	4	4	4	4	4	3	4	4	3	4	4	4	4	4	4	4	4	4	3	3	3	3	3	3	4	3	3	3	3	3	4	4	3
a	b	b	b	b	a	a	3	4	3	3	3	3	3	3	3	3	3	3	3	3	3	3	3	3	4	3	3	3	3	3	3	3	3	3	3	3	3	3	3	3	3	3	3	3	3	3	3	3	3
a	b	b	b	b	a	a	3	4	3	3	3	3	3	3	3	3	3	3	3	3	3	3	3	4	4	3	3	3	3	3	3	3	3	3	3	3	3	3	3	3	3	3	3	3	3	3	3	3	3
a	b	b	b	b	a	a	3	4	3	3	3	3	3	3	3	3	3	3	3	3	4	4	3	3	4	3	3	3	3	3	3	3	3	3	3	3	3	3	3	3	3	3	3	3	3	3	3	3	3
a	b	b	b	b	a	b	3	3	4	3	1	3	4	4	4	1	2	1	2	3	3	4	2	2	2	2	2	3	3	4	4	2	3	4	2	2	3	2	3	2	3	2	2	3	2	3	2	1	2
a	b	c	b	a	a	b	4	4	4	4	4	4	4	4	5	4	4	4	5	4	4	4	4	4	4	5	5	4	4	5	4	4	4	4	4	4	4	5	5	4	4	5	4	4	4	4	4	5	5
a	b	c	b	a	a	b	3	2	3	3	2	4	1	3	4	1	3	1	3	1	2	1	3	4	3	1	2	3	3	1	2	3	1	1	1	2	5	4	3	2	3	4	5	4	2	2	4	2	3
a	b	b	b	b	a	b	3	3	3	4	3	4	3	3	3	4	4	4	4	3	2	2	3	3	3	3	3	3	3	3	4	3	4	3	4	3	3	3	4	4	4	4	3	4	4	3	4	3	4
a	c	d	b	b	a	a	4	4	4	4	4	4	4	4	4	4	4	4	4	4	3	4	3	3	4	4	4	4	4	4	4	4	4	4	4	4	4	4	4	4	4	4	4	4	4	4	4	4	4
a	c	d	b	b	a	a	4	4	4	4	4	4	4	4	4	4	4	4	4	4	4	3	4	4	3	4	4	4	4	4	4	4	4	4	4	4	4	4	4	4	4	4	4	4	4	4	4	4	4
a	c	d	b	b	a	a	4	4	4	4	4	4	4	4	4	4	4	4	4	4	4	4	4	4	4	4	4	4	4	4	4	4	4	4	4	4	4	4	4	4	4	4	4	4	4	4	4	4	4
a	c	e	b	b	a	b	4	4	4	4	4	4	4	4	4	4	4	4	4	4	4	3	4	4	4	4	4	4	4	5	4	4	4	4	4	4	4	4	4	4	4	4	4	4	4	4	4	4	4
a	b	e	b	b	a	a	4	4	4	4	4	4	4	4	4	4	4	4	4	4	3	4	4	3	4	4	4	4	4	4	4	4	4	4	4	4	4	4	4	4	4	4	4	4	4	4	4	4	4
b	c	e	b	b	a	a	4	4	4	4	4	4	4	3	3	4	3	3	3	4	4	4	4	4	4	4	3	3	3	4	3	3	3	3	4	4	3	3	3	4	4	4	3	3	3	3	3	4	4
a	c	e	b	b	a	a	4	4	4	5	4	4	5	4	4	4	4	4	4	4	4	4	4	4	4	3	3	3	3	3	3	3	3	3	4	5	4	4	5	5	4	5	4	4	3	3	4	5	4
a	b	d	b	b	a	b	4	4	4	4	4	4	4	4	4	4	4	4	4	4	4	4	4	3	4	4	4	4	4	4	4	4	4	4	4	4	4	4	4	4	4	4	4	4	4	4	4	4	4
a	b	c	b	b	a	b	3	2	2	4	4	3	3	3	4	3	3	3	3	3	4	4	4	3	3	2	3	3	2	3	2	3	3	3	4	3	2	2	2	2	3	2	4	4	3	2	5	5	5
a	c	b	b	b	a	a	4	3	3	4	4	5	4	5	5	5	5	5	5	5	5	4	4	3	3	4	4	4	4	5	4	5	4	5	4	4	4	5	3	4	4	3	4	5	4	4	5	4	4
b	b	b	b	b	a	a	4	3	3	3	2	3	3	3	4	4	4	4	3	3	4	3	3	3	3	3	3	4	4	2	3	3	2	3	3	2	4	3	2	4	2	3	4	3	4	3	2	3	2
a	b	d	b	b	a	a	4	4	3	4	4	4	4	4	4	4	4	4	4	4	3	4	4	4	4	4	4	4	4	4	4	4	3	4	4	4	3	4	4	3	4	4	4	3	4	3	4	3	4
a	b	c	b	b	a	b	3	3	3	4	4	4	4	3	3	3	4	3	4	3	3	3	3	3	3	4	3	4	4	4	5	4	5	4	5	4	3	4	4	4	3	4	3	4	5	3	5	4	5
a	b	b	b	b	a	a	3	3	3	4	5	5	4	3	3	4	5	3	4	3	4	4	3	3	3	4	3	4	4	4	5	4	5	4	5	4	3	4	4	4	3	4	3	4	5	3	5	4	5
a	b	b	b	b	a	a	5	5	3	1	4	5	4	5	4	5	5	3	5	4	3	4	5	5	4	4	5	4	4	3	3	4	3	4	5	3	4	3	5	5	3	4	3	3	5	3	3	3	4
a	b	b	b	b	a	a	4	4	4	4	3	3	3	3	3	3	3	4	4	3	3	3	3	3	3	3	4	4	4	3	3	3	4	3	3	4	3	4	4	5	4	5	3	3	3	4	4	5	4
a	b	b	b	b	a	a	5	5	3	4	3	4	4	3	3	4	5	4	5	3	3	4	4	4	4	4	5	4	3	4	3	4	4	3	5	5	4	4	5	4	3	5	4	4	4	5	4	4	4
a	b	a	b	b	a	b	4	4	4	3	3	3	4	3	4	4	4	4	4	2	2	2	3	3	3	3	3	3	3	3	3	3	4	3	3	2	3	4	3	4	3	4	2	3	2	3	2	3	4
a	b	b	b	b	a	a	4	4	3	4	3	3	4	4	3	4	4	4	3	3	4	3	4	4	4	3	4	4	4	3	3	3	4	3	4	3	3	4	4	4	3	4	3	3	3	3	3	4	3
a	b	b	b	b	a	a	4	4	3	4	3	3	4	4	3	4	4	4	3	3	3	4	4	4	4	3	4	3	4	3	3	3	4	3	4	3	3	4	4	4	3	4	3	3	3	3	3	4	3
a	b	b	b	b	a	a	4	4	3	4	3	3	4	4	3	4	4	4	3	3	3	3	4	4	3	3	4	4	4	3	3	3	4	3	4	3	3	4	4	4	3	4	3	3	3	3	3	4	3
a	b	b	b	b	a	a	4	5	3	4	4	4	5	4	4	4	4	4	4	5	4	4	5	5	5	5	4	4	4	4	4	4	3	4	5	4	4	4	4	5	4	5	3	2	2	4	4	4	4
a	b	c	b	a	a	b	3	3	3	4	3	4	4	3	4	3	3	4	4	4	4	4	3	3	4	3	3	3	3	3	3	3	3	3	3	3	3	3	3	3	3	3	3	3	3	2	3	4	3
a	b	b	b	b	a	a	1	1	1	4	4	3	3	3	4	2	4	2	4	3	4	3	4	4	4	3	5	3	4	4	4	3	4	4	3	4	4	4	3	3	4	2	3	3	3	4	3	4	4
a	b	c	b	a	a	a	3	3	3	4	3	3	3	4	4	3	3	4	4	3	3	4	3	4	4	3	3	3	3	3	3	3	4	3	3	3	3	3	3	3	3	3	3	3	3	2	3	4	3
a	b	b	b	b	a	b	4	5	3	4	4	4	5	4	4	4	4	4	4	4	3	4	3	3	4	4	4	4	4	4	4	4	3	4	4	4	4	4	4	5	4	5	3	2	2	4	4	4	4
a	b	b	b	b	a	a	3	4	3	5	3	4	5	4	5	4	5	3	5	4	4	4	3	3	3	4	5	3	4	4	5	4	4	3	5	5	3	5	4	4	3	4	4	3	4	3	5	5	4
a	b	b	b	c	a	a	4	4	3	5	4	5	5	5	5	5	5	4	5	4	3	4	5	5	5	5	5	5	4	4	3	4	5	4	5	5	4	5	5	4	4	5	4	3	5	4	5	4	5
a	b	a	b	b	a	b	3	3	3	3	3	4	3	4	3	4	3	4	3	3	3	3	3	4	4	3	3	3	3	3	3	3	4	4	3	4	4	3	3	3	3	3	4	3	3	4	4	4	3
a	b	b	b	a	a	a	3	3	2	4	4	3	4	3	3	3	4	4	3	3	3	4	4	4	3	4	4	4	3	4	5	4	3	5	5	5	5	5	5	4	4	4	3	3	5	4	5	5	5
a	b	b	b	a	a	b	3	3	3	3	4	4	4	4	4	3	3	3	4	4	4	4	3	3	3	3	3	3	3	3	3	3	3	3	3	3	3	3	3	3	3	3	3	3	3	3	3	4	3
a	b	b	b	a	a	b	3	3	2	4	4	4	4	4	4	4	4	4	4	4	3	4	3	3	3	3	4	3	3	3	4	4	4	4	4	4	4	4	3	3	4	4	4	3	3	3	5	5	5
a	b	c	b	a	a	b	3	3	2	4	4	4	4	4	4	4	4	4	4	4	4	4	3	4	4	3	4	3	3	3	4	4	4	4	4	4	4	4	4	3	3	4	4	3	3	3	5	5	5
b	b	a	b	a	a	a	3	3	3	3	3	4	4	3	3	4	3	3	3	3	4	3	3	4	4	4	4	4	4	3	3	3	4	3	4	4	4	4	3	3	3	3	3	3	4	3	3	3	3
a	c	d	b	b	a	a	3	4	3	4	3	3	4	4	3	3	3	4	2	4	4	4	3	4	4	3	4	3	3	1	2	3	2	4	2	3	2	4	2	1	4	3	2	3	2	4	4	3	2
a	b	d	b	c	a	b	3	4	3	3	2	3	4	4	4	4	3	3	3	2	2	2	2	2	2	1	2	3	4	3	3	3	2	1	5	5	5	5	4	3	3	2	3	1	2	2	2	1	1
a	c	c	b	b	a	b	1	3	3	4	4	4	3	4	4	3	3	4	4	3	3	4	3	4	4	3	3	3	3	3	4	3	3	3	3	1	3	2	4	3	2	3	4	3	4	3	3	3	4
a	b	d	b	a	a	b	3	3	3	3	4	2	3	4	4	3	2	4	4	4	4	4	4	4	4	3	4	3	4	3	4	3	4	3	4	4	4	3	3	2	3	4	3	4	3	4	3	5	5
a	b	d	b	a	a	b	2	1	1	2	1	1	4	4	4	4	4	4	4	3	4	3	3	4	3	3	4	3	4	3	4	4	2	4	3	3	3	3	4	3	4	4	3	2	3	3	4	4	3
a	b	b	b	a	a	b	3	3	3	5	3	4	4	4	4	3	4	4	4	4	4	4	3	3	4	3	3	3	3	3	3	3	3	3	4	3	4	3	4	3	3	3	3	3	3	3	3	3	3
a	b	d	b	a	a	b	4	3	3	3	3	4	4	4	4	4	4	4	4	4	4	3	4	4	4	4	4	4	4	3	3	4	3	3	4	4	4	4	4	4	4	4	4	4	4	4	4	3	3
a	c	d	b	a	a	b	3	3	3	4	3	3	4	4	3	3	4	3	4	3	3	3	3	4	4	3	4	4	4	3	3	4	3	3	4	4	3	3	4	3	3	4	4	4	3	3	4	3	4
a	b	d	b	a	a	b	3	3	3	4	3	3	4	4	3	3	4	3	4	3	3	3	3	3	3	3	3	4	3	3	4	4	3	3	4	3	3	4	4	3	4	4	3	4	3	4	4	4	3
a	b	d	b	b	a	b	2	3	2	4	4	4	4	3	4	3	4	4	5	3	4	4	4	3	4	4	4	4	4	3	4	4	4	3	4	3	3	3	4	4	4	4	4	4	4	4	3	4	3
a	c	d	b	b	a	a	3	3	2	4	3	2	4	3	4	3	3	3	4	4	4	4	3	3	3	3	4	3	3	3	4	4	2	3	4	4	5	5	5	5	5	5	4	4	4	4	4	5	4
a	c	d	b	a	a	b	1	2	1	1	2	2	2	2	1	2	1	2	1	3	3	3	2	3	3	4	4	4	3	2	1	1	2	1	2	3	1	3	2	3	2	2	1	2	2	1	2	5	5
a	b	d	b	b	a	b	4	4	4	4	4	4	4	4	5	4	3	4	4	4	4	4	3	3	3	4	3	3	3	4	3	4	3	3	4	3	4	3	4	4	4	4	3	3	3	4	4	3	4
a	b	d	b	b	a	a	3	3	3	4	3	4	3	3	3	3	3	3	3	3	4	3	4	4	4	3	4	3	3	3	3	3	4	3	4	3	4	4	5	4	3	4	4	3	3	3	4	4	3
a	b	d	b	b	a	b	3	3	3	4	3	3	3	3	3	3	4	3	3	3	3	4	4	4	3	3	4	3	3	4	4	3	3	4	4	4	4	4	5	4	3	4	4	3	3	3	4	4	3
a	b	d	b	b	a	a	3	3	3	4	3	4	3	3	3	3	4	3	3	3	4	3	4	4	4	3	4	3	3	4	4	3	3	4	4	4	4	4	5	4	3	4	4	3	3	3	3	4	3
a	b	d	b	b	a	a	3	3	3	3	4	3	3	3	3	3	3	4	4	3	3	3	3	3	3	3	3	3	2	4	4	3	3	4	5	4	4	4	5	4	3	4	4	3	4	3	4	4	3
a	b	d	b	b	a	a	3	3	3	4	3	4	3	3	3	3	4	3	3	3	3	3	4	3	4	4	4	4	3	4	4	3	3	4	5	4	4	4	5	4	3	4	4	3	4	4	3	4	3
a	b	d	b	b	a	a	3	3	3	4	3	4	5	4	4	4	4	4	4	4	3	4	5	5	5	3	3	3	3	3	3	4	3	3	4	3	3	4	4	3	4	4	3	3	3	3	3	3	3
b	b	d	b	b	a	a	4	4	4	4	3	4	3	3	4	3	3	3	4	3	3	3	4	3	4	3	4	4	4	4	4	4	4	4	4	4	4	5	5	5	5	4	4	5	5	4	5	5	5
a	b	d	b	b	a	a	3	3	3	4	3	4	4	4	4	4	3	4	3	4	5	5	3	3	4	4	4	4	4	3	3	3	3	3	4	4	4	4	4	4	4	4	3	3	3	3	3	4	3
a	b	d	b	b	a	a	4	4	4	4	3	4	4	3	3	3	4	3	3	4	4	4	4	4	4	4	3	4	3	4	4	4	4	4	4	3	2	4	3	2	3	4	4	3	3	3	3	4	4
a	b	d	b	b	a	a	4	4	4	4	3	4	4	3	3	3	4	3	3	4	3	3	4	4	4	4	3	4	3	4	4	4	4	4	4	3	2	4	3	2	3	4	4	3	3	3	3	4	4
a	b	b	c	b	b	b	1	2	4	1	1	1	2	1	2	1	2	4	2	2	2	2	3	3	4	3	4	4	4	5	5	5	5	5	5	3	2	4	3	4	4	5	5	4	5	5	5	4	4
a	b	b	b	b	a	a	3	3	3	4	2	4	5	2	3	2	4	2	4	2	2	1	4	4	4	2	4	3	5	3	3	5	3	4	2	5	4	3	5	4	4	4	4	3	5	3	5	4	4
a	b	b	b	c	a	b	3	4	4	4	3	4	4	4	3	3	4	3	4	4	5	5	5	5	5	4	4	4	4	4	4	4	4	4	5	5	3	5	5	4	4	4	4	3	4	3	3	4	4
a	b	c	b	b	a	a	4	4	3	4	3	5	3	4	4	4	3	3	3	3	4	4	4	4	4	4	4	4	3	2	3	3	3	4	4	4	4	5	4	4	4	4	4	3	3	2	4	5	5
a	c	d	b	b	a	a	5	4	3	3	3	4	4	3	3	4	3	3	3	4	4	4	3	3	4	3	4	4	3	3	4	4	4	3	5	5	5	5	5	4	4	4	3	3	3	3	4	4	3
a	b	a	b	c	a	a	5	5	5	5	4	4	5	5	4	4	5	5	4	5	4	5	5	5	5	5	4	4	4	4	5	5	4	5	4	5	5	5	5	4	4	5	5	5	5	3	5	5	5
b	b	b	b	c	a	a	5	5	5	5	5	5	5	5	5	5	5	5	5	5	5	5	5	5	5	5	5	5	5	5	5	5	5	5	5	5	5	5	5	5	5	5	5	5	5	5	5	4	5
a	b	b	b	b	a	a	5	5	5	3	3	3	2	3	4	3	3	5	2	2	2	2	4	4	4	3	4	4	3	3	3	3	3	3	4	4	4	4	3	4	4	3	3	3	3	3	4	5	5
b	c	b	b	b	a	a	3	2	2	3	3	3	3	3	4	3	4	2	3	3	3	3	2	2	2	2	3	3	3	3	3	3	3	3	4	3	3	4	3	3	3	4	2	2	4	2	2	3	4
a	b	b	b	a	a	a	3	3	3	4	3	4	3	4	3	3	4	4	4	4	4	4	3	4	4	4	4	4	3	3	3	3	3	4	4	3	3	3	3	4	4	4	3	3	4	3	4	4	3
a	c	a	b	b	a	a	3	4	3	4	3	4	4	3	3	4	4	3	4	4	4	3	3	4	4	3	4	3	3	3	3	3	3	3	4	4	3	3	4	4	4	3	4	3	3	3	3	4	3
b	c	d	b	a	a	b	1	4	2	4	2	5	5	4	4	4	4	4	4	4	4	4	2	2	2	2	2	2	2	4	4	2	2	2	4	2	2	2	4	2	2	2	2	2	2	2	4	2	2
a	c	a	b	a	a	a	3	3	2	4	3	3	4	4	3	3	4	3	4	3	4	4	3	4	4	3	3	3	3	3	3	3	3	3	4	4	3	4	4	3	4	4	4	4	3	3	3	4	3
a	b	c	b	a	a	b	3	3	3	4	3	3	4	3	3	3	3	4	3	3	3	3	3	4	3	3	3	3	3	2	3	3	3	3	3	3	3	3	3	3	3	3	2	2	3	3	3	3	3
a	b	b	b	a	a	b	3	3	3	4	3	3	4	3	3	3	3	4	3	3	4	4	3	3	4	3	3	3	3	3	3	3	3	3	3	3	3	3	3	3	3	3	2	2	3	3	3	3	3
a	b	b	b	a	a	b	3	2	3	4	3	3	4	3	3	3	3	4	3	3	3	3	3	4	4	3	3	3	3	2	3	3	3	3	3	3	3	3	3	3	3	3	2	2	3	3	3	3	3
a	b	c	b	c	a	b	4	4	3	1	3	4	4	4	4	3	4	3	4	1	1	1	4	4	4	4	4	4	4	4	1	4	1	4	4	4	1	1	1	1	1	4	4	4	4	4	4	1	2
a	b	b	b	b	a	a	3	3	3	4	4	3	3	3	3	4	3	3	3	3	4	4	3	4	4	3	3	3	4	3	3	3	3	3	4	4	4	4	4	3	4	4	3	3	3	3	3	4	3
b	b	b	b	a	a	b	3	3	3	4	3	3	3	3	3	4	3	3	3	3	3	3	3	3	3	3	4	3	3	3	3	3	3	3	4	4	4	4	4	3	4	4	4	4	4	4	4	4	3
[truncated: 15 more columns]
